# Supplementary material for: Parental Lifetime PBSA Exposure Induces Neurodevelopmental Toxicity in F1 Zebrafish
Source: Toxics. 2026 Jul 22;14(7):639. doi: 10.3390/toxics14070639 (PMC13417377; doi:10.3390/toxics14070639)
Supplement: Supplementary file 1 [file toxics-14-00639-s001.zip]

Archive with 1 entries (1 files):
- toxics-4371288-supplementary.pdf
